# Supplementary material for: Overexpression of four MiTFL1 genes from mango delays the flowering time in transgenic Arabidopsis
Source: BMC Plant Biol. 2021 Sep 7;21:407. doi: 10.1186/s12870-021-03199-9 (PMC8422776; doi:10.1186/s12870-021-03199-9)
Supplement: Supplementary file 1 — Additional file 1 : Supplementary Table 1. Four TFL1 interacting protein through yeast two hybrid. [file 12870_2021_3199_MOESM1_ESM.xlsx]

## Sheet: Sheet1
The Overexpression of Four MiTFL1 Genes from Mango Delays the Flowering Time in Transgenic Arabidopsis
He*, Hai-Xia Yu, Xiao Mo, Yan Fan, Zhi-Yi Fan, Xiao-Jie Xie, Yuan Liu, Cong Luo** College of Agriculture, State Key Laboratory for Conservation and Utilization of Subtropical Agro-Bioresources, Guangxi University, Guangxi Nanning, 530004 *These authors contributed equally to this work.
Supplementary Table.1 Four TFL1 interacting protein through yeast two hybrid.
	Interacting protein
MiTFL1-1 protein	Downstream neighbor of Son
	Thiol protease aleurain
	Zinc finger protein 4
	Phosphatase 2C 44 a
	Transcription factor bHLH162
	NDR1/HIN1-like protein 13
	14-3-3-like protein D
	F-box/kelch-repeat protein SKIP30
	Ethylene-insensitive protein 2
MiTFL1-2 protein	Downstream neighbor of Son
	Putative Myb family transcription factor
	Transcription factor bHLH162
	NDR1/HIN1-like protein 13
	14-3-3-like protein D
	F-box protein SKIP16
	Transcription factor bHLH13
MiTFL1-3 protein	Zinc finger protein 4
	Putative Myb family transcription factor
	NDR1/HIN1-like protein 13
	Ubiquitin thioesterase OTU1
	F-box protein a
	Transcription factor bHLH13
MiTFL1-4 protein	Zinc finger protein 4
	Putative Myb family transcription factor
	NAC domain-containing protein 22
	Histone deacetylase 8
	Transcription factor bHLH162
	NDR1/HIN1-like protein 13
	Ethylene-insensitive protein 2
